# Supplementary material for: Structure and diversity of mycorrhizal fungi communities of different part of Bulbophyllum tianguii in three terrestrial environments
Source: Front Plant Sci. 2022 Oct 5;13:992184. doi: 10.3389/fpls.2022.992184 (PMC9579349; doi:10.3389/fpls.2022.992184)
Supplement: Supplementary file 2 [file Table_1.xlsx]

## Sheet: Sheet1
Supplementary Table 1 Sequencing data statistics
Sample name	Number of samples	OTUs	Optimization sequence	Bases	Average length
Root	27	6051	1667918	417282189	250bp
Rhizome	27	3482	1379856	370697539	269bp
Rhizosphere soil	27	6754	1399718	364160611	260bp
