# Supplementary material for: Structure and diversity of mycorrhizal fungi communities of different part of Bulbophyllum tianguii in three terrestrial environments
Source: Front Plant Sci. 2022 Oct 5;13:992184. doi: 10.3389/fpls.2022.992184 (PMC9579349; doi:10.3389/fpls.2022.992184)
Supplement: Supplementary file 3 [file Table_2.xlsx]

## Sheet: Sheet1
Supplementary Table 2 Different habitats Bulbophyllum tianguii mycorrhiza fungi phylum, genus classification order advantage group
	Humic soil	Stone	Tree
Phylum	Ascomycota (44.24%) Basidiomycota (54.19%) Mortierellomycota (1.54%)	Ascomycota (69.27%) Basidiomycota (29.34%) Mortierellomycota (1.39%)	Ascomycota (40.91%) Basidiomycota (58.30%) Mortierellomycota (0.78%)
Genus	Sebacina (29.48%) Exophiala (18.02%) unclassified_o__Sebacinales (13.99%) Trichoderma (6.74%) Penicillium (6.27%)	Sebacina (16.30%) Exophiala (34.79%) Fusarium (14.85%) Cladosporium (10.41%) Tomentella (6.13%)	Sebacina (16.96%) unclassified_o__Sebacinales (36.36%) Fusarium (17.22%) Trichoderma (13.64%)
