# Supplementary material for: Structure and diversity of mycorrhizal fungi communities of different part of Bulbophyllum tianguii in three terrestrial environments
Source: Front Plant Sci. 2022 Oct 5;13:992184. doi: 10.3389/fpls.2022.992184 (PMC9579349; doi:10.3389/fpls.2022.992184)
Supplement: Supplementary file 4 [file Table_3.xlsx]

## Sheet: Sheet1
Supplementary Table 3 Different altitudes Bulbophyllum tianguii mycorrhiza fungi phylum, genus classification order advantage group
	Middle of Tiankeng	Top of the Tiankeng	Orchid Garden
Phylum	Ascomycota (33.24%) Basidiomycota (66.38%) Mortierellomycota (0.36%)	Ascomycota (51.14%) Basidiomycota (48.34%) Mortierellomycota (0.50%)	Ascomycota (70.18%) Basidiomycota (26.46%) Mortierellomycota (3.35%)
Genus	Sebacina (64.30%) Fusarium (18.35%)	Exophiala (27.93%) unclassified_o__Sebacinales (37.79%) Fusarium (8.78%)	Exophiala (24.23%) unclassified_o__Sebacinales (9.40%) Trichoderma (16.62%) Cladosporium (10.12%) Penicillium (6.16%)
