# Supplementary material for: Structure and diversity of mycorrhizal fungi communities of different part of Bulbophyllum tianguii in three terrestrial environments
Source: Front Plant Sci. 2022 Oct 5;13:992184. doi: 10.3389/fpls.2022.992184 (PMC9579349; doi:10.3389/fpls.2022.992184)
Supplement: Supplementary file 5 [file Table_4.xlsx]

## Sheet: Sheet1
Supplementary Table S4 Dominant groups among different taxonomic category in endosphere and rhizosphere soil fungi of Bulbophyllum tianguii
	Root	Rhizome	Rhizosphere soil
Phylum	Ascomycota (79.16%) Basidiomycota (18.92%)	Ascomycota (52.99%) Basidiomycota (41.22%)	Ascomycota (50.96%) Basidiomycota (43.91%)
Class	Agaricomycetes (16.43%) Eurotiomycetes (29.87%) Sordariomycetes (22.49%) Dothideomycetes (14.84%) unclassified_p__Ascomycota (6.91%)	Agaricomycetes (39.04%) Eurotiomycetes (13.66%) Sordariomycetes (12.35%) Dothideomycetes (14.76%) unclassified_p__Ascomycota (10.96%)	Agaricomycetes (40.91%) Eurotiomycetes (14.55%) Sordariomycetes (12.20%) Dothideomycetes (11.03%) unclassified_p__Ascomycota (7.40%)
Order	Chaetothyriales (27.55%) Hypocreales (17.01%) unclassified_p__Ascomycota (6.91%) Pleosporales (7.07%) Capnodiales (7.12%)	Chaetothyriales (12.10%) unclassified_c__Agaricomycetes (23.42%) unclassified_p__Ascomycota (10.96%) Pleosporales ( 13.22%) Agaricales (7.14%)	Chaetothyriales (11.38%) unclassified_p__Ascomycota (7.40%) Agaricales (9.02%) Sebacinales (10.35%) Thelephorales (9.59%)
Family	unclassified_p__Ascomycota (6.91%) Herpotrichiellaceae (14.97%) Nectriaceae (13.23%) Trichomeriaceae (10.11%)	unclassified_c__Agaricomycetes (22.42%) unclassified_o__Pleosporales (7.15%) unclassified_p__Ascomycota (10.96%)	unclassified_p__Ascomycota (7.40%) Herpotrichiellaceae (6.00%) Thelephoraceae (9.59%) Sebacinaceae (6.94%)
Genus	unclassified_p__Ascomycota (6.91%) Knufia (10.08%) Cladophialophora (7.82%) Neocosmospora (6.85%) Exophiala (6.19%)	unclassified_p__Ascomycota (10.96%) unclassified_o__Pleosporales (7.15%) unclassified_c__Agaricomycetes (22.42%)	unclassified_p__Ascomycota (7.40%) unclassified_f__Thelephoraceae (8.60%) Sebacina (6.94%)
