# Supplementary material for: Structure and diversity of mycorrhizal fungi communities of different part of Bulbophyllum tianguii in three terrestrial environments
Source: Front Plant Sci. 2022 Oct 5;13:992184. doi: 10.3389/fpls.2022.992184 (PMC9579349; doi:10.3389/fpls.2022.992184)
Supplement: Supplementary file 6 [file Table_5.xlsx]

## Sheet: Sheet1
Supplementary Table S5 Dominant groups of typical mycorrhizal fungi among different taxonomic category in endosphere and rhizosphere soil fungi of Bulbophyllum tianguii
	Root	Rhizome	Rhizosphere soil
Phylum	Ascomycota (71.75%) Basidiomycota (27.39%) Mortierellomycota (0.86%)	Ascomycota (59.52%) Basidiomycota (39.72%) Mortierellomycota (0.74%)	Ascomycota (29.64%) Basidiomycota (68.56%) Mortierellomycota (1.78%)
Class	Agaricomycetes (27.39%) Eurotiomycetes (41.51%) Sordariomycetes (23.84%) Dothideomycetes (5.43%)	Agaricomycetes (39.72%) Eurotiomycetes (10.02%) Sordariomycetes (42.67%) Dothideomycetes (6.72%)	Agaricomycetes (68.56%) Eurotiomycetes (7.65%) Sordariomycetes (13.67%) Dothideomycetes (7.86%)
Order	Sebacinales (23.10%) Hypocreales (21.62%) Chaetothyriales (39.51%)	Sebacinales (22.36%) Hypocreales (34.03%) Chaetothyriales (8.51%) Capnodiales (6.62%) Cantharellales (11.48%)	Sebacinales (58.16%) Hypocreales (12.4%) Capnodiales (7.84%)
Family	unclassified_o__Sebacinales (16.57%) Sebacinaceae (6.53%) Herpotrichiellaceae (39.51%) Nectriaceae (14.75%) Hypocreaceae (6.81%)	unclassified_o__Sebacinales (17.22%) Herpotrichiellaceae (8.51%) Nectriaceae (20.13%) Hypocreaceae (13.83%) Ceratobasidiaceae (11.47%)	unclassified_o__Sebacinales (18.29%) Sebacinaceae (39.87%) Hypocreaceae (6.65%) Cladosporiaceae (7.51%)
Genus	Sebacina (6.53%) unclassified_o__Sebacinales (16.57%) Exophiala (39.43%) Fusarium (14.74%) Trichoderma (6.81%)	Exophiala (8.47%) unclassified_o__Sebacinales (17.22%) Fusarium (20.13%) Trichoderma (13.83%) Rhizoctonia (8.55%)	Sebacina (39.87%) unclassified_o__Sebacinales (18.29%) Trichoderma (6.40%) Cladosporium (7.51%)
Species	Sebacinales_sp. (16.57%) unclassified_g__Exophiala (37.94%) unclassified_g__Fusarium (13.50%)	Sebacinales_sp. (17.19%) unclassified_g__Trichoderma (13.39%) Fusarium_concentricum (18.85%)	Sebacina_sp. (39.85%) Sebacinales_sp. (18.28%)
